# Supplementary material for: Fructose reprogrammes glutamine-dependent oxidative metabolism to support LPS-induced inflammation
Source: Nat Commun. 2021 Feb 22;12:1209. doi: 10.1038/s41467-021-21461-4 (PMC7900179; doi:10.1038/s41467-021-21461-4)
Supplement: Supplementary file 4 — Source Data [file 41467_2021_21461_MOESM4_ESM.xlsx]

## Sheet: Figure 1
		Time (minutes)	Glc				Frc				-
a	ECAR	1.37359	11.0734	14.6018	13.1014		10.251	12.6509	11.0803		9.35939	12.464	11.1758		Basal	Glc	Frc	Gal	-
		9.91352	11.03	15.1349	13.1956		10.0219	13.142	10.7287		9.63921	12.7312	10.9831			53.841	18.647	13.5213	10.5468
		18.4605	10.6336	15.2844	13.0672		9.85313	13.4488	10.8545		9.13889	13.093	10.854			51.2538	16.1236	15.6298	8.96841
		27.1037	52.5452	38.4535	58.1557		16.8017	23.4835	19.5872		9.50304	12.8336	10.9315			36.068	23.0062	15.4854	12.4679
		35.6534	53.743	37.2295	55.9701		16.6833	23.2114	18.6807		9.0071	12.4885	10.656
		44.1613	53.3217	36.886	55.6827		16.5587	23.6022	18.883		8.97757	12.8202	10.7526
		52.668	52.6721	36.1646	54.8825		16.4631	23.7884	18.9485		9.25322	12.614	10.2993		LPS	Glc	Frc	Gal	-
		61.1747	52.4213	35.5197	53.0093		16.3779	22.9512	19.2255		8.86446	12.4817	10.4247			73.2542	19.9822	18.2855	12.5331
		69.718	50.6736	35.3884	52.4641		15.6292	22.5984	18.3977		8.98897	12.4454	10.4507			71.3635	18.2077	20.3097	11.0317
		78.2655	48.8038	34.482	50.935		15.3877	22.3835	17.8652		8.81146	11.9631	10.3008			83.7798	26.3519	17.9431	16.0848
		86.7724	45.8495	34.4202	49.6283		15.0875	22.0308	17.5885		8.34148	12.0965	10.5582
		95.4262	45.6467	34.1402	47.8605		13.1671	20.6453	16.7768		9.04238	12.3931	10.7429
		103.975	48.3728	35.0231	50.9882		15.9603	21.1859	17.6946		9.9723	12.554	11.9547
		112.484	58.1196	39.1977	61.7533		17.868	21.9647	19.9905		11.8096	13.5629	14.292
		121.058	67.5926	48.608	72.1153		19.6067	23.6033	24.219		13.5187	14.8026	16.8615
		129.607	71.9093	62.712	72.621		19.5175	25.7156	22.4297		13.0906	16.5278	15.1608
		138.119	73.6191	76.1345	73.674		18.9924	28.1016	20.9968		12.2666	18.0718	14.1283
		146.624	73.2961	82.8563	73.7861		19.1637	28.1654	20.8066		11.4109	17.799	13.3002
		155.173	73.0829	84.2712	73.3077		18.5761	27.0197	20.1861		11.4814	16.9154	12.7764
		163.73	72.3979	84.2739	73.4725		18.6109	26.6845	19.9402		11.2066	16.2954	12.6173
		172.279	71.8478	84.1123	73.4967		18.4758	26.237	19.9829		11.3448	16.0306	12.7587
		180.827	70.9192	83.8716	73.4835		18.2886	26.0984	20.3335		10.9289	16.0445	12.6386
		189.333	70.3833	84.0311	73.3555		17.7339	25.9688	19.941		10.7797	15.6796	12.3334
		197.883	69.7599	83.482	72.647		17.5	25.5962	19.465		10.7495	15.2568	12.0445
		206.391	69.2207	83.3402	72.4845		17.3126	25.0453	19.2026		10.3516	14.6568	11.7958
		214.943	69.0125	82.9888	72.1546		17.3947	24.2992	18.6656		10.6627	14.0901	11.4481
		223.492	68.7987	83.3327	71.674		17.2499	24.073	18.8234		10.103	13.851	10.8768
		232.064	68.089	82.8517	71.4922		16.7904	23.7045	18.2024		10.35	13.2657	10.675
		240.613	66.8796	82.8787	70.9473		16.1687	23.1122	17.6509		9.95654	13.173	10.3159
		249.159	67.1447	82.7047	70.9418		16.0002	22.5184	17.7119		9.84495	12.5802	10.2097
		257.71	66.1031	81.9261	70.3661		15.3864	22.0681	17.3931		9.66814	12.1773	10.1182
		266.237	65.3848	81.465	69.7903		15.8758	21.3625	17.0575		9.63451	11.779	9.63908
		274.79	64.3268	81.1871	69.1532		15.7157	21.0805	16.5774		9.48242	11.5597	9.65284
		283.308	63.2254	80.2975	68.5086		15.5883	20.4466	15.8872		9.30788	11.0773	9.35343
		291.862	62.1483	79.8453	67.8303		14.8307	20.1527	15.964		8.94364	11.0405	9.28742
		300.431	61.5247	78.9383	67.1346		14.8798	19.4493	15.6264		9.28342	10.597	9.22439
		308.942	60.1342	78.1996	66.6779		14.6101	19.086	15.4107		9.40979	10.5753	8.86188
		317.491	58.8244	77.4516	65.9957		14.518	18.716	15.4202		8.92606	10.0397	8.97857
		326.053	57.3694	76.4812	65.0502		13.9983	18.5151	14.8492		8.43123	9.89374	8.62163
		334.612	56.7862	75.7504	64.2231		14.3254	18.2244	14.7725		8.98109	9.80456	8.66263
		343.122	54.8493	74.9045	63.5158		13.9581	17.8493	14.5268		8.73125	9.7372	8.38507
		351.741	12.5443	15.1828	13.2928		8.19517	9.1955	10.2411		8.169	8.20477	8.48212
		360.302	10.6475	12.7453	10.4438		6.85313	7.87436	8.12139		7.035	6.98072	7.06301
		368.815	9.72914	11.1491	9.64575		6.09972	6.79769	7.34856		6.4344	6.02436	6.41168
b
		Time (minutes)	Glc				Frc				-
	OCR	1.37359	103.632	159.859	161.162		104.549	164.371	153.669		111.593	146.61	154.604		Basal	Glc	Frc	Gal	-
		9.91352	99.9955	159.883	158.844		101.747	158.205	152.246		111.264	144.954	151.767			107.596	146.787	99.1852	145.312
		18.4605	98.3773	162.325	160.978		100.56	157.396	154.5		109.773	145.991	155.504			82.699	103.973	154.554	113.439
		27.1037	71.0394	143.671	103.791		111.837	151.867	135.471		114.901	145.732	141.223			142.181	147.904	149.028	143.011
		35.6534	60.0002	136.509	105.978		112.521	147.293	143.569		114.231	145.05	144.893
		44.1613	58.0283	137.09	107.819		106.011	149.589	147.332		112.746	146.034	147.139
		52.668	54.2255	134.768	105.153		103.76	146.785	147.999		113.806	142.923	145.394		LPS	Glc	Frc	Gal	-
		61.1747	50.694	133.684	105.766		102.723	145.428	149.898		113.364	142.252	145.806			108.642	176.713	113.954	173.74
		69.718	47.1127	134.155	112.372		101.416	147.524	148.438		113.568	142.395	144.48			67.9333	120.284	166.978	139.596
		78.2655	45.0232	134.253	104.686		98.1172	146.923	146.587		113.025	140.759	142.551			109.742	162.656	183.298	158.814
		86.7724	44.8842	134.54	115.207		95.3969	147.826	155.003		111.868	138.944	151.007
		95.4262	49.646	130.278	118.289		94.6607	141.894	154.981		110.724	132.053	151.458
		103.975	53.7412	131.895	123.047		100.983	144.192	160.683		115.669	136.393	155.997
		112.484	51.4588	133.734	127.092		106.28	149.111	170.112		125.576	141.819	169.07
		121.058	52.4829	130.677	124.675		115.461	151.952	186.966		132.08	147.97	181.925
		129.607	51.7051	129.619	123.186		120.65	160.385	182.623		139.167	161.044	184.855
		138.119	55.8	124.093	123.935		123.738	166.502	184.64		142.473	166.656	187.902
		146.624	56.8542	118.491	120.131		124.094	169.338	184.93		143.921	169.134	185.327
		155.173	52.9351	114.397	116.286		124.441	168.379	184.121		142.785	166.587	182.43
		163.73	49.4645	110.584	112.219		121.07	166.985	181.043		140.913	164.89	177.4
		172.279	46.0835	103.817	109.783		120.163	163.775	178		139.59	160.031	175.031
		180.827	44.736	98.7144	106.664		117.664	162.211	174.806		137.489	157.269	172.046
		189.333	44.1017	96.9247	104.115		117.479	159.98	173.727		136.533	155.006	168.8
		197.883	44.1593	90.1237	101.212		117.172	155.655	170.507		137.777	149.971	166.695
		206.391	44.6607	89.9221	98.7266		120.188	154.923	166.569		137.758	147.628	162.19
		214.943	41.822	86.0968	96.4285		112.692	151.142	165.599		135.829	142.962	157.831
		223.492	42.8932	84.5057	93.0432		109.497	147.828	162.047		133.491	141.755	162.811
		232.064	44.7236	82.8177	92.5288		116.469	145.432	160.544		136.505	137.838	149.519
		240.613	44.2773	81.346	92.5532		113.18	144.096	160.471		133.498	133.94	149.441
		249.159	46.1626	80.1364	89.573		112.936	142.282	156.425		133.722	129.921	147.326
		257.71	45.6204	77.009	88.9556		107.546	137.948	155.197		132.766	128.658	148.586
		266.237	46.6998	75.4308	87.5344		105.878	136.219	154.411		131.95	125.316	149.22
		274.79	46.3213	74.294	86.3192		103.478	133.289	150.458		130.87	122.671	144.376
		283.308	45.4527	72.326	85.0764		100.159	130.866	148.361		129.345	120.867	131.218
		291.862	47.7926	71.9574	83.9713		105.044	129.882	145.639		131.233	118.115	132.946
		300.431	48.9449	70.0899	83.1389		103.351	126.491	143.07		130.022	115.763	134.43
		308.942	46.2087	68.8448	84.5928		97.1798	124.081	142.107		126.836	111.596	129.58
		317.491	49.0952	69.557	82.1786		103.444	122.913	139.413		125.97	112.374	127.437
		326.053	51.1844	67.7275	81.4513		101.59	119.523	135.559		125.752	109.041	129.549
		334.612	51.2381	65.6584	81.2615		89.8974	116.627	133.262		123.045	105.922	120.021
		343.122	51.7969	66.4474	81.3928		95.0429	116.074	130.772		123.674	105.931	118.791
		351.741	60.8472	73.2107	90.6741		68.0387	81.5252	87.6965		82.9244	55.8196	67.2531
		360.302	63.261	70.4414	89.967		61.6617	80.5052	89.4257		77.174	53.0008	72.5121
		368.815	59.3541	71.3367	88.9983		67.076	78.5519	88.6136		74.5806	52.8031	71.7963
c
		Glc	Frc	Gal	-
		-4.37246	-1.70321	-1.25326	-1.06883
		-4.9335	-1.94109	-1.19209	-1.18677
		-4.77819	-1.41848	-1.08246	-0.988558
d
		Glc	Frc	Gal	-
		0.851261	-1.39689	-1.86513	-1.49141
		0.907619	-1.42378	-1.33665	-1.89773
		0.897641	-1.49119	-1.53154	-1.76633
e
		ECAR (mpH/min)		Glc		Frc		Gal		-		LPS		LPS		LPS		LPS
		47.0542	5.54368	110.825	17.2467
		19.259	2.01023			132.888	14.4613
		14.8788	0.680042					134.256	17.6078
		10.661	1.01182							133.92	10.2624
		110.825	17.2467									95.4392	13.7566
		21.5139	2.47262											153.217	16.9595
		13.2165	1.49819													154.743	20.9318
		18.8461	0.738438															157.383	9.88252
		Mean	SEM	Mean	SEM	Mean	SEM	Mean	SEM	Mean	SEM	Mean	SEM	Mean	SEM	Mean	SEM	Mean	SEM
f
	Viability	Glc	Frc	Gal	-
		95.94	96.04	83.9	77
		92.9	93.42	77.3	64.6
		95.74	96.4	88.8	66.9
		91.2	87.7	83.1	75.1

## Sheet: Figure 2
a	OCR	Time (minutes)	Glc				Frc				Glc Oligo				Frc Oligo
		1.30988	98.7895	66.8467	99.3443		105.827	65.8492	102.842		107.381	73.1129	99.4596		94.5055	86.8525	99.97
		7.79481	95.5261	64.9861	97.3978		102.123	64.5756	100.678		102.527	70.1194	96.0333		90.0241	84.3611	97.2218
		14.2914	96.0836	63.2588	98.8122		101.44	62.9605	101.803		103.045	68.4543	96.5056		89.6749	82.8083	97.3504
		20.8981	77.9201	45.1705	68.5444		98.4422	59.3725	91.933		84.5491	49.6238	67.6849		85.2702	79.3648	89.6044
		27.396	76.1897	43.65	66.2152		98.2694	59.9116	93.5174		83.0464	47.817	63.7934		86.5576	80.4567	90.3414
		33.8794	75.6845	43.1457	65.4422		98.273	59.7391	94.7781		82.1839	46.8505	63.6531		85.4422	80.3068	90.7401
		40.3464	74.9032	43.3842	63.9464		97.7312	60.9736	95.0893		81.6529	46.4866	61.4303		85.6188	81.5731	90.7052
		46.8263	75.178	43.6352	62.3085		98.0006	61.0152	94.7159		81.875	46.5104	60.6405		86.1533	81.6819	90.5285
		53.2907	74.6318	44.2945	60.673		97.1394	63.6345	94.1099		80.7098	47.4633	59.0628		85.9623	83.3214	90.1443
		59.7759	74.7032	43.9553	59.5847		98.3819	62.9688	94.9313		80.3192	47.6708	58.2503		87.0387	82.9996	90.8657
		66.2715	74.7086	43.8979	58.165		99.4075	63.2632	94.5393		80.3641	47.1303	56.696		88.1465	83.3717	90.6727
		72.8506	75.5512	44.2613	57.2845		99.4062	64.9144	94.6127		81.5573	47.5891	55.4014		88.2582	83.5546	90.2321
		79.348	76.5518	44.9863	56.8845		100.517	65.6626	95.1757		82.936	49.025	54.2011		89.8696	85.1089	90.5971
		85.8641	76.6362	46.1207	57.1002		102.617	68.0177	96.3856		83.2436	50.6363	54.352		92.1804	88.3997	91.9691
		92.3628	77.2978	46.3355	56.7593		104.48	69.8684	97.3933		82.7644	50.2562	54.3665		94.4686	91.3825	93.662
		98.8524	76.8683	46.6921	57.2856		107.917	72.906	98.4646		82.6237	50.9319	55.5755		97.0987	94.418	94.8284
		105.336	76.7798	46.0291	57.8274		111.247	74.522	99.7521		82.7804	50.3189	55.3515		99.7924	96.398	96.1489
		111.81	75.4001	45.841	58.5972		114.234	76.0165	101.233		81.239	49.6725	55.8363		101.837	98.2947	97.4103
		118.313	72.9701	44.8888	58.7105		114.288	77.4257	101.857		78.8798	48.5319	55.754		101.131	98.8354	98.7228
		124.813	70.2831	42.8352	59.6245		114.205	75.8979	102.677		76.2037	45.4758	56.2205		101.32	97.3025	98.9634
		131.319	67.6565	42.293	59.1935		112.428	75.6591	103.418		73.1751	44.4815	56.1496		100.481	96.7879	99.1069
		137.83	65.9543	41.0257	58.6593		113.602	75.455	102.937		71.4512	42.782	55.5488		100.617	96.1258	99.638
		144.343	64.8881	40.979	59.4322		113.343	75.5833	103.537		70.5907	42.4352	55.6381		99.8993	96.8482	100.535
		150.929	63.4383	39.6615	57.954		113.161	75.1095	102.761		35.1232	14.0253	26.9116		26.5604	31.4987	32.3142
		157.43	63.3081	39.6683	57.4907		112.993	74.5007	103.556		34.3892	13.9066	25.4401		24.1811	31.222	30.7377
		163.938	62.6995	38.3609	57.3777		112.661	73.4724	103.39		35.1059	13.3727	26.1855		24.7268	31.1395	31.8066
		170.443	62.516	37.6725	56.8182		112.652	73.652	103.21		34.1745	13.8542	24.7465		27.3811	31.7314	32.2475
		176.941	61.5897	37.448	55.8796		111.923	73.7447	103.003		34.1123	13.4067	24.7216		29.7549	32.5866	33.8153
		183.42	61.667	36.4912	55.995		112.477	73.0789	102.645		35.8512	13.4025	25.0813		33.4064	34.6738	35.8254
		189.932	60.5022	36.9356	55.206		111.815	73.5866	102.433		35.3842	13.6408	24.1728		34.9161	36.5739	37.3798
		196.454	60.0555	37.1037	54.4985		110.914	73.4728	101.977		35.0038	13.5557	23.5899		36.0041	37.6273	38.2158
b	ECAR	Time (minutes)	Glc				Frc				Glc Oligo				Frc Oligo
		1.30988	15.8825	9.78745	17.0954		18.3223	10.7339	19.6099		13.8783	11.7488	18.6266		15.0812	13.65	18.0157
		7.79481	15.4331	9.08588	16.4419		15.1337	10.5154	16.676		13.4942	11.6319	16.6276		11.464	12.7747	16.5123
		14.2914	15.1423	9.30882	16.2115		14.5578	10.3822	16.5887		12.9841	11.8043	16.0485		11.259	12.9788	16.6732
		20.8981	57.1089	46.9058	79.4994		30.1495	23.2368	40.1147		49.8667	52.048	77.1951		23.9852	28.5041	34.2846
		27.396	56.5737	47.2027	83.5882		27.1921	20.7583	35.5224		48.9381	52.1355	81.6709		22.2637	24.9205	31.9541
		33.8794	55.8743	47.33	84.1624		26.9111	19.3207	33.4226		48.1222	51.9071	82.8707		22.2654	24.0364	30.0731
		40.3464	54.7303	46.7039	84.0611		26.2493	18.8765	31.3277		47.3866	51.3139	82.6251		21.6222	22.8458	28.4351
		46.8263	53.7112	46.5596	83.8564		25.5259	18.6872	29.7542		46.4065	50.6764	82.3215		21.1406	22.0787	27.6272
		53.2907	52.2747	45.563	82.927		24.7131	18.5005	28.2544		45.3756	50.0593	81.8259		20.5469	21.7788	25.8744
		59.7759	50.9956	44.3516	82.1965		23.9842	17.9081	27.3938		44.36	48.9539	81.3069		19.8833	21.377	25.2107
		66.2715	49.7174	43.2885	81.3066		23.3918	17.6319	26.2098		43.0295	48.6443	80.3573		19.1503	20.6741	24.5991
		72.8506	46.1552	41.1736	77.8266		20.9846	15.9841	23.7859		40.3588	45.0641	75.4667		15.996	18.7825	22.7658
		79.348	47.4117	42.3133	79.0936		21.1543	16.8654	23.8921		41.0832	46.7321	76.6715		16.8703	19.2112	23.0481
		85.8641	48.613	43.8219	80.0961		21.7068	17.2402	23.9556		42.2761	48.3855	77.8925		17.6614	20.4713	23.2029
		92.3628	51.7134	46.258	81.4769		22.5754	17.5749	24.4076		44.7724	50.9839	79.3634		18.6013	21.2341	24.0386
		98.8524	56.0493	48.9567	83.0247		23.7072	18.2749	25.0203		48.3341	53.8387	81.3547		19.0355	21.5757	24.2395
		105.336	61.5802	52.0389	84.6528		24.155	18.8263	25.2505		52.7356	57.8931	83.2718		19.5949	22.0516	24.5265
		111.81	67.5569	54.8582	86.4142		24.7803	18.7758	25.4967		57.0713	61.4815	84.5462		19.6878	22.392	24.6674
		118.313	72.5065	57.3136	88.0353		24.3822	18.7934	25.6075		61.3737	64.302	86.4467		19.8527	22.0109	25.1944
		124.813	76.167	58.9192	89.1469		24.1296	18.5175	25.9077		63.915	67.1702	87.7834		19.3097	21.4311	25.1238
		131.319	78.5111	60.2893	90.367		24.0995	17.9845	26.3426		66.1699	69.1654	89.3184		19.1478	21.3553	25.0249
		137.83	80.4151	61.1368	91.2062		23.8621	18.4251	25.8795		67.7784	70.9893	90.5983		18.8899	21.128	25.0845
		144.343	81.9528	61.8251	92.668		24.2884	18.0002	26.187		69.4715	72.2536	92.3208		19.1435	21.2946	25.5381
		150.929	81.5276	61.3582	91.1148		23.4507	17.5294	24.3578		72.7819	73.7522	96.0638		19.8598	22.4493	24.9201
		157.43	83.574	62.2103	92.6161		23.5389	16.3818	24.9395		71.6003	73.2253	97.219		11.8634	14.0602	16.7751
		163.938	84.4317	62.5359	92.7789		23.8416	17.0957	25.2905		72.1081	74.0933	97.6022		10.5295	12.1585	14.1258
		170.443	85.5037	63.6431	92.9143		23.8616	17.0589	24.8936		71.4018	75.598	97.2403		10.666	12.6149	14.0552
		176.941	85.7622	64.0262	93.1879		23.4993	16.6885	25.2428		70.7983	75.0662	96.6953		11.358	12.7333	14.8072
		183.42	86.0668	64.3557	92.8423		23.9042	17.0118	24.8422		70.0171	75.5158	96.311		12.3151	13.3038	15.9232
		189.932	86.3374	64.5757	92.7277		23.2165	17.0888	24.8209		69.5566	75.9588	95.7277		12.6132	13.8718	16.7378
		196.454	86.5438	65.2098	92.7689		22.9937	17.0453	24.8029		69.197	76.0358	95.9484		12.8747	14.3145	17.182
c		ECAR (mpH/min)		Glc		Frc		Glc Oligo		Frc Oligo
		78.0153	7.1977	56.2213	8.13301
		21.9921	1.87861			99.0942	1.1379
		80.8659	7.60407					25.3534	6.14007
		22.4097	1.46091							30.1244	1.79748
		Mean	SEM	Mean	SEM	Mean	SEM	Mean	SEM	Mean	SEM
d	ECAR	Time (minutes)	Glc				Frc				Glc LDHi				Frc LDHi
		1.30988	15.3819	10.4646	18.5545		15.9855	13.6938	19.6099		14.3016	11.9629	19.4094		15.0505	14.0566	18.0157
		7.79481	13.8255	9.77285	16.7704		12.0956	11.0298	16.676		13.2191	11.4351	17.0088		13.5774	12.468	16.5123
		14.2914	13.0382	10.241	16.9529		12.0841	11.4311	16.5887		12.9955	11.422	16.8105		13.0505	12.9156	16.6732
		20.8981	50.1029	49.8798	80.0343		26.5497	25.5246	40.1147		48.2643	48.5959	80.228		28.1028	28.2269	34.2846
		27.396	49.099	51.1167	85.0373		24.4774	23.5735	35.5224		47.5534	49.347	84.4124		25.1455	25.1486	31.9541
		33.8794	48.364	52.1103	87.1871		24.5206	23.1175	33.4226		46.8737	48.7695	86.7032		24.2816	24.4718	30.0731
		40.3464	47.778	51.5987	87.6488		23.0089	22.1127	31.3277		46.3929	48.4024	86.9295		24.0039	23.1554	28.4351
		46.8263	46.7248	50.518	87.6503		22.5625	21.5151	29.7542		45.2551	47.7216	87.1468		22.9807	22.8557	27.6272
		53.2907	45.6576	50.2362	86.4611		21.072	20.7955	28.2544		44.2175	47.0204	85.6255		22.4583	22.4955	25.8744
		59.7759	44.8964	48.502	85.8887		21.2742	19.9918	27.3938		43.1174	46.0379	85.0927		21.6553	21.4995	25.2107
		66.2715	43.7513	47.1523	84.8516		20.9026	19.1654	26.2098		41.4896	45.1215	83.5521		20.8635	21.1771	24.5991
		72.8506	39.8034	41.7608	79.1464		16.5893	15.9353	23.7859		37.2531	42.1504	75.6398		18.127	18.5426	22.7658
		79.348	41.1486	44.0735	80.4963		18.0654	16.6544	23.8921		38.9762	43.5293	78.8374		18.5019	19.4894	23.0481
		85.8641	42.2929	46.7874	82.147		18.1678	17.591	23.9556		39.8534	45.4723	80.8948		18.5855	19.8701	23.2029
		92.3628	45.0345	49.8551	83.6479		19.4729	18.3635	24.4076		42.8996	48.2229	82.8867		19.9581	20.7206	24.0386
		98.8524	48.9914	52.9752	84.1736		18.7918	18.5978	25.0203		46.7051	51.3837	84.2724		20.1906	21.3123	24.2395
		105.336	53.7919	56.7669	87.3774		20.9335	19.1786	25.2505		51.8773	55.3509	85.9745		20.9558	21.3491	24.5265
		111.81	58.0184	59.6759	88.9917		19.7121	18.8905	25.4967		56.4153	58.5247	87.8568		21.6592	21.4457	24.6674
		118.313	61.4865	62.4578	90.6286		20.7149	19.0567	25.6075		60.0637	61.5519	89.9043		21.2753	21.453	25.1944
		124.813	63.548	64.9421	92.3986		21.1423	18.9197	25.9077		62.1394	64.1645	90.934		20.9859	21.2246	25.1238
		131.319	64.5367	66.8134	93.3074		19.3726	18.4798	26.3426		63.1993	65.968	92.348		20.8698	21.0008	25.0249
		137.83	65.6356	68.2055	94.2		20.2015	18.5984	25.8795		63.9783	67.4825	93.473		20.5348	20.7666	25.0845
		144.343	67.5055	69.8012	95.8906		19.8213	18.3185	26.187		65.2944	68.6316	94.974		21.0746	21.0401	25.5381
		150.929	66.9385	69.081	91.9853		19.7974	17.1143	24.3578		40.8594	44.3959	53.6606		18.2012	18.1839	24.9201
		157.43	68.599	70.8652	95.3624		20.3224	17.6872	24.9395		41.8831	44.4391	54.0042		18.2828	18.0073	16.7751
		163.938	69.6133	72.34	96.6616		20.3227	18.6105	25.2905		42.091	45.387	55.0428		18.5575	17.9936	14.1258
		170.443	69.8879	73.18	96.8541		20.5034	18.4279	24.8936		42.5462	47.0766	56.263		18.0996	18.4816	14.0552
		176.941	70.0576	73.2463	97.1655		19.2225	18.0642	25.2428		42.7972	47.5498	57.3008		17.7936	18.436	14.8072
		183.42	70.4943	73.9486	96.7715		20.3214	18.1424	24.8422		43.4728	48.4494	58.3646		17.9466	18.5122	15.9232
		189.932	70.3415	73.7193	96.6148		19.5184	17.893	24.8209		43.67	48.9033	59.3928		17.8112	18.467	16.7378
		196.454	70.1782	74.002	96.7723		18.3872	17.8921	24.8029		43.6804	49.6443	59.769		17.5884	18.5324	17.182
e	OCR	Time (minutes)	Glc				Frc				Glc LDHi				Frc LDHi
		1.30988	92.9314	101.371	83.2231		99.5383	102.225	59.9553		97.5124	98.7774	66.6257		90.7222	93.192	76.4487
		7.79481	88.9362	98.2291	77.941		97.1694	99.4064	56.2307		93.632	96.3373	64.2314		87.5002	91.0542	74.3361
		14.2914	88.253	99.0002	75.8349		97.1236	100.007	54.3716		93.8918	96.8255	62.4571		87.5827	91.4177	72.6751
		20.8981	68.9744	68.8129	57.4251		92.3427	92.5344	50.4635		78.6568	67.7946	44.1034		83.1121	85.2293	69.3856
		27.396	67.2237	65.506	56.1823		93.1001	92.8904	51.0643		76.4297	64.4221	42.8687		83.8431	85.7718	70.3245
		33.8794	65.9462	64.9525	55.7784		92.8628	93.2022	50.9722		75.0226	63.7926	42.2174		82.5648	85.571	70.132
		40.3464	65.5773	64.219	56.0272		93.2561	93.2697	52.6659		75.2858	62.1464	42.1862		83.0389	85.8715	71.4549
		46.8263	65.4752	62.5971	55.4813		93.8051	93.0064	52.6766		75.3016	60.4568	42.1604		83.8213	85.197	71.1025
		53.2907	64.6688	61.2011	56.4606		94.296	92.1434	54.7109		74.303	59.2008	42.7863		84.2924	85.4688	72.5541
		59.7759	64.7287	60.3801	55.925		94.9272	93.1488	54.1334		75.1121	57.8171	42.5326		84.4288	85.6967	72.6271
		66.2715	65.2521	58.7038	56.1986		95.8422	92.6063	54.8628		75.0929	56.5504	42.8387		84.9433	85.3488	72.9703
		72.8506	65.0149	57.6497	55.8658		95.6134	92.2641	56.1503		75.0927	54.9432	44.0503		86.4449	84.8654	73.9375
		79.348	66.0609	57.2455	57.2028		97.5492	93.0759	58.2888		75.9493	53.846	44.1229		87.5111	85.3249	74.8394
		85.8641	66.6334	57.2597	58.0807		98.8109	94.1305	60.8265		76.2422	53.6952	45.1101		88.6281	86.2818	77.7321
		92.3628	67.0494	56.7711	58.3563		100.834	95.6325	63.2875		76.4451	54.0883	45.8852		90.8296	87.3267	79.874
		98.8524	66.828	57.8683	58.8359		102.87	98.0267	66.8382		75.8914	54.7046	45.9339		92.3358	88.6639	82.5457
		105.336	66.7019	57.2713	57.931		106.112	98.6977	69.1901		75.9101	54.5748	45.4335		95.4128	89.3905	84.5627
		111.81	64.5417	57.6905	56.7529		108.454	100.778	71.2125		75.0102	54.999	44.9474		97.3715	91.1994	86.4472
		118.313	61.2647	57.5477	55.7713		107.927	101.501	72.0606		72.0127	54.4942	43.8811		97.6629	91.5453	87.1198
		124.813	59.2045	58.1178	53.4358		108.662	102.147	70.7905		69.7517	54.5839	41.1315		98.1232	92.6893	86.5673
		131.319	56.7468	57.3977	52.766		107.146	102.618	69.9809		67.8859	53.9634	39.6052		97.4501	93.6567	86.2901
		137.83	55.32	57.6221	51.1475		107.15	102.678	69.7609		67.1276	53.8634	38.479		97.2911	93.5162	85.7628
		144.343	54.6656	57.8062	50.598		106.953	103.4	69.489		66.0847	53.7894	38.0062		97.2909	94.0033	86.3687
		150.929	52.9703	54.7406	48.9906		105.788	101.225	69.5825		82.4313	72.7024	52.482		95.5064	90.8882	85.3345
		157.43	52.4425	55.4425	49.1199		106.328	101.63	69.9477		87.4246	78.2829	57.1879		96.2207	91.6471	85.9557
		163.938	52.5649	55.8697	48.418		106.319	102.491	69.6157		87.8013	78.2989	57.3265		96.2687	92.195	85.0274
		170.443	52.2678	54.8919	47.6639		106.217	101.793	68.4897		86.1156	76.8085	55.695		95.6271	91.2905	84.7703
		176.941	51.6987	54.5835	46.7336		105.826	101.364	68.3992		85.0278	75.4845	55.7041		94.9576	90.435	84.7093
		183.42	51.9875	54.784	46.2712		105.799	101.605	68.4868		84.7684	74.8464	54.5537		95.1375	90.7669	84.5601
		189.932	50.8573	54.3062	46.7394		104.633	101.119	68.4023		83.7717	73.7413	53.8841		94.2228	90.8897	85.323
		196.454	50.0312	53.8471	46.0227		104.191	100.228	68.0958		82.3505	72.2113	53.0079		93.9653	89.9155	85.1023
f		ECAR (mpH/min)		Glc		Frc		Glc LDHi		Frc LDHi
		76.3	9.38657	52.6268	8.12638
		22.5509	1.49362			92.5543	3.23515
		46.3053	3.81672					69.2052	8.8207
		20.435	2.24251							90.5764	2.94052
		Mean	SEM	Mean	SEM	Mean	SEM	Mean	SEM	Mean	SEM

## Sheet: Figure 3
	IL-1B
a	Glc	Frc
	1	1.78192
	1	1.27927
	1	1.54603
	1	1.09392
	1	1.73095
	IL-6
b	Glc	Frc
	1	2.40737
	1	1.22205
	1	1.06259
	1	0.936593
	1	1.90289
	IL-8
c	Glc	Frc
	1	2.25685
	1	2.30643
	1	1.92316
	1	1.98144
	IL-10
d	Glc	Frc
	1	1.65913
	1	1.52042
	1	1.51129
	1	1.48838
	1	1.86149
	TNF
e	Glc	Frc
	1	1.65302
	1	1.51285
	1	1.46626
	1	1.17404
	1	1.09487
	pS6
g	Glc	Frc
	0.786807	2.21269
	1.69955	1.92899
	1.39264	4.58894
	1.2755	1.84092
	0.753443	1.90341
	0.867327	1.20089

## Sheet: Figure 4
a
	OCR	Time (minutes)	Glc				Frc
		1.43546	71.868	87.3175	108.664	74.3706	140.694	152.259	167.432	147.707
		10.1889	78.0244	95.7562	116.415	81.4851	138.286	148.368	163.006	143.096
		18.934	84.3388	101.392	121.994	89.2344	138.015	148.863	164.565	145.079
		27.7886	36.0297	39.2819	39.762	39.7002	38.1666	46.6585	45.8078	41.4474
		36.5316	35.2826	37.4401	36.4213	35.3721	34.7425	42.5637	41.9489	34.5055
		45.2383	35.6991	35.368	36.2831	34.6787	34.3731	41.2148	41.2396	33.7329
		54.0918	189.848	82.8181	191.142	143.067	269.952	120.642	283.012	193.631
		62.8432	192.039	80.547	185.946	142.637	230.842	114.996	251.797	171.587
		71.5508	193.432	83.8135	183.433	146.534	209.629	116.871	239.56	160.591
		80.4005	29.3864	26.7663	33.4286	27.7468	29.952	31.7931	37.1454	28.6447
		89.1009	31.3518	26.7967	32.0362	26.849	30.1966	30.9038	35.6754	26.9249
		97.8538	31.8456	26.0636	31.7852	27.2764	30.2534	30.5035	35.7172	26.173
		106.697	30.2738	26.2106	30.2533	26.8672	28.6208	32.3861	35.2053	26.5503
		115.446	30.7935	25.7849	29.5429	26.4766	29.063	32.4973	34.8723	26.0953
		124.198	29.4183	24.9581	28.4959	25.5531	28.8323	31.8624	33.4743	24.7946
b	Basal Respiration
	Glc	Frc
	47.2158	108.864
	68.2796	118.763
	83.2743	128.822
	54.406	118.046
c	ATP-Linked Respiration
	Glc	Frc
	11.5453	73.1036
	30.9163	75.284
	45.7855	85.8233
	17.8223	81.4843
d	Coupling Efficiency
	Glc	Frc
	24.4522	67.1511
	45.2789	63.3901
	54.9815	66.6216
	32.7581	69.0275
e
	ECAR	Time (minutes)	Glc				Frc
		1.43546	130.331	82.8047	69.2146	126.211	53.8925	45.3785	52.3954	49.4459
		10.1889	112.027	64.0091	42.1715	95.7376	42.2429	38.1707	38.2117	33.894
		18.934	100.967	55.3636	37.9175	86.3186	40.948	37.115	37.5613	31.9479
		27.7886	102.832	58.2094	47.8507	87.57	46.4644	43.6053	49.1244	35.2048
		36.5316	97.6429	50.5301	44.117	82.5654	36.4982	30.1051	42.0091	26.3773
		45.2383	93.862	46.7865	39.1778	76.5339	30.8665	24.2022	34.6526	20.6218
		54.0918	111.597	52.4415	54.6274	88.5326	53.1362	30.3682	54.4959	33.2306
		62.8432	113.904	61.0714	66.1552	97.8402	57.1364	35.4189	59.0099	38.1513
		71.5508	110.038	62.5632	64.8158	97.0914	54.9435	37.1945	56.9968	37.9688
		80.4005	93.0534	51.2716	43.5135	80.9666	22.1469	21.4843	23.4197	16.4763
		89.1009	92.3059	49.9336	42.6947	80.7492	21.2935	20.2309	23.0798	15.67
		97.8538	92.1457	49.9717	41.4479	78.9649	21.4349	19.7895	22.7766	15.2001
		106.697	93.6239	54.502	39.8313	82.1521	24.9122	29.3754	33.6181	28.0666
		115.446	94.0406	52.1549	38.7035	82.2798	19.5907	22.1371	28.4056	22.6371
		124.198	94.2139	51.1494	37.5119	81.8649	16.9751	17.5017	21.8258	16.7441
f	Basal ECAR
	Glc	Frc
	114.441	45.6945
	67.3924	40.2214
	49.7678	42.7228
	102.756	38.4293
g	OCR/ECAR		(Basal OCR/Basal ECAR)
	Glc	Frc
	0.412576	2.38244
	1.01316	2.95273
	1.67325	3.0153
	0.52947	3.07178
h		ECAR (mpH/min)		Glc		Frc		Glc max		Frc max			OCR/ECAR Map
	Glc basal	787.159	149.221	320.838	46.5551
	Frc basal	344.242	16.8224			631.484	23.5391
	Glc max	808.088	121.955					636.075	125.645
	Frc max	456.526	59.747							864.319	160.97
		Mean	SEM	Mean	SEM	Mean	SEM	Mean	SEM	Mean	SEM
i	MTG MFI			TMRE MFI			MitoSOX MFI
	Glc	Frc		Glc	Frc		Glc	Frc
	34449	33816		690	437		283	272
	25731	28356		2051	1543		388	248
	33041	31911		2551	1976		192	163
j	Complex	I			II			III			IV			V
	densitometry	Glc	Frc		Glc	Frc		Glc	Frc		Glc	Frc		Glc	Frc
		0.714296	0.769985		0.252239	0.406576		0.746431	0.857608		1.66694	1.87594		0.482816	0.472673
		0.441908	1.06354		0.689899	1.09159		0.624179	0.927515		0.611713	1.21845		0.721292	1.0144
		0.596464	0.937002		0.6526	0.828793		0.661089	1.38325		1.04601	1.55239		0.39704	0.629996
		1.03694	0.584322		0.909581	1.02404		1.28191	1.05602		0.952557	0.996577		0.573466	0.554066

## Sheet: Figure 5
b			Glc					Frc
	Succinate	m + 0	85.5008	90.6749	86.3372	89.8581		77.6562	86.9948	80.727	84.8211			Data also for Supplementary Figure 4A-B
		m + 1	4.77515	2.33916	0.715147	0.991332		2.80658	1.49944	1.17561	2.14289
		m + 2	8.4863	6.95322	12.136	12.0333		16.6209	10.2671	15.2463	16.1524
		m + 3	1.16294	0.157961	0	0		2.58868	0.667851	2.85685	0
		m + 4	0.0748543	0	0.849764	0.0895319		0.327599	0.570758	0	0.126543
	Fumarate		Glc					Frc
		m + 0	92.9926	95.2635	92.5218	94.0004		86.014	90.6188	87.0036	86.4032
		m + 1	5.74116	1.14139	2.19617	0.87207		0.322877	2.03103	1.37078	1.3902
		m + 2	0	4.11895	2.33511	2.99536		11.0404	3.93458	9.03505	7.76909
		m + 3	2.11155	0	3.21517	1.74877		5.20932	3.84374	2.08352	3.35137
		m + 4	0.105206	0.58587	0	0.38344		0	0	0.507028	1.08612
	Malate
			Glc					Frc
		m + 0	83.9253	90.3925	81.705	91.6799		73.9254	81.6278	75.5249	80.1123
		m + 1	2.6404	0.598016	4.35431	0.292526		6.332	5.07907	6.98669	1.81994
		m + 2	7.52704	5.65507	8.43347	5.33152		12.6722	7.74073	11.6809	12.9659
		m + 3	6.41875	3.04384	4.96708	2.60401		6.63805	6.60548	7.95785	4.31597
		m + 4	0	0.310609	0.540173	0.0920173		0.432426	0	0	0.785933
c	Glutamate
			Glc					Frc
		m + 0	85.6918	90.5227	80.9951	82.7319		70.906	80.4333	67.2582	72.1253
		m + 1	1.6515	0	1.11656	1.38664		2.80263	1.41212	1.36147	2.02226
		m + 2	9.79732	7.13021	13.8457	13.5191		18.4322	13.6398	23.2625	20.2149
		m + 3	1.8405	1.78116	2.13333	1.20051		3.48634	2.3086	3.65358	2.33366
		m + 4	0.761965	0.589249	1.43324	0.797836		3.35825	1.75885	3.63869	2.51693
		m + 5	0.256933	0.139133	0.476137	0.364063		1.01459	0.447361	0.825543	0.786926
	Aspartate
			Glc					Frc
		m + 0	94.6274	92.3881	91.5835	96.794		83.7147	89.9843	84.4697	90.0953
		m + 1	0	0.979163	1.29865	0		1.73872	0.0648315	1.86758	0.814536
		m + 2	2.97263	4.14085	3.30912	1.37279		7.88776	5.96984	9.35874	4.97553
		m + 3	2.85099	2.46872	3.81094	1.77234		5.93396	3.70933	3.69262	3.55808
		m + 4	0.176151	0.0231394	0	0.0633394		0.724926	0.271685	0.611396	0.556548
e
	Succinate		Glc					Frc
		m + 0	84.7681	80.7375	81.0808	82.1858		78.316	78.6168	77.0609	76.5503
		m + 1	0.497029	1.01644	1.2267	1.66382		1.15292	0.656426	1.69705	3.17813
		m + 2	1.6621	1.46822	2.26432	3.92145		3.87382	2.08214	4.04947	6.10869
		m + 3	0.566284	0.885389	0.762481	0.521148		0.616242	0.774924	0.608742	0.392147
		m + 4	12.5065	15.8925	14.6657	11.7078		16.041	17.8697	16.5839	13.7707
	Fumarate		Glc					Frc
		m + 0	90.2807	85.7127	85.9209	80.0787		80.1204	78.3525	80.3515	76.4892
		m + 1	1.13177	6.2751	5.08307	8.47387		3.08927	10.5962	7.17092	6.85825
		m + 2	1.1575	2.43507	2.01507	3.26349		3.60817	3.36253	3.85087	4.92081
		m + 3	1.09853	0.319874	0.613635	0.263013		1.06106	0	0.157173	0.868951
		m + 4	6.33149	5.2572	6.36735	7.92095		12.1211	7.89181	8.46956	10.8628
	Malate		Glc					Frc
		m + 0	82.6178	80.6437	73.279	81.4891		64.8733	67.012	67.448	63.3942
		m + 1	0.23984	0.516296	2.066	0.714557		1.42824	1.12945	2.76313	5.04467
		m + 2	2.5018	1.66172	4.03817	3.89174		6.91981	3.76776	6.59599	9.557
		m + 3	1.52207	2.06612	2.03128	1.12287		1.67632	2.43308	1.40093	1.01947
		m + 4	13.1185	15.1122	18.5855	12.7817		25.1023	25.6577	21.7919	20.9846
f
	Glutamate		Glc					Frc
		m + 0	52.6058	62.585	57.1178	60.8541		43.3987	58.8861	54.5698	52.2781
		m + 1	0.982108	0.181369	1.07325	1.99239		1.85961	0.539832	1.64601	3.66936
		m + 2	1.04302	0.309168	1.04019	1.65567		1.58218	0.384626	1.19156	2.41967
		m + 3	4.86901	2.20886	5.16587	6.885		8.07643	2.73632	6.25699	10.3656
		m + 4	1.43821	1.29958	1.23326	0.895048		1.52764	1.43873	1.24768	0.843313
		m + 5	39.0618	33.4161	34.3696	27.7178		43.5554	36.0144	35.088	30.424
	Aspartate		Glc					Frc
		m + 0	96.1055	96.557	93.3267	89.4126		83.6658	80.0798	81.5163	77.4788
		m + 1	0	0.0252655	0.470557	0.426778		0.9226	0.367814	1.7463	2.72525
		m + 2	0.285637	0.147653	0.986362	1.8987		2.51322	2.11236	3.08579	4.82329
		m + 3	0.630329	0.589218	0.68048	1.19309		1.10206	1.71849	1.24613	0.759978
		m + 4	3.13225	2.68084	4.53589	7.0688		11.7963	15.7215	12.4054	14.2127

## Sheet: Figure 6
a
	HKI	Glc	Frc
		0.54831	0.622141
		0.838069	0.491259
		0.796245	1.41395
		1.25531	1.00557
		0.809191	1.17115
b
	HKII	Glc	Frc
		0.870323	1.14318
		0.585468	1.23789
		0.675076	1.47353
		1.31556	2.32118
																	AMPK used in Supplementary Figure 2C
c
		IL-1B						IL-10
		Glc	Glc	Frc	Frc			Glc	Glc	Frc	Frc
	2-DG Conc (mM)	0.1	1.0	0.1	1.0		2-DG Conc (mM)	0.1	1.0	0.1	1.0
		70.2957	43.7663	58.6515	6.77671			81.9968	15.4557	4.48241	4.48241
		110.818	46.4323	49.5486	11.0074			96.4758	22.6015	6.46742	6.46742
		51.8807	69.6016	15.6714	6.05404			67.3158	11.6816	0	0
			88.1325		12.9104
		IL-6						TNFa
		Glc	Glc	Frc	Frc			Glc	Glc	Frc	Frc
	2-DG Conc (mM)	0.1	1.0	0.1	1.0		2-DG Conc (mM)	0.1	1.0	0.1	1.0
		82.0737	56.0086	9.73161	6.06875			95.6487	80.7347	14.6875	2.14482
		105.489	56.9997	14.4032	13.0261			127.843	132.577	29.89	8.00837
		78.1467	42.6793	7.32513	3.99899			57.0001	55.5681	7.57611	1.74922
			73.9047		7.41491				136.234		0
d
	Viability		Vehicle				1.0 mM				0.1 mM
		Glc	60.2	91.1	78.1		46.4	80.1	66.6		58.7	88.8	80.7
		Frc	65.6	90	80.4		1.97	13.7	7.06		14.6	39.8	43.5
e
	Viability		Glc				Frc
		Vehicle	75.4	88.7			84.4	99.7
		Rotenone	68.7	85.3			10.9	3.27
		Antimycin A	70.2	82.5			9.81	3.15
		Oligomycin	63.5	83.6			7.53	2.48

## Sheet: Figure 7
a	TNF	Glc	Glc Frc		TNF+IL1b+
		56.5	79.2		6.72	17.1
		61.9	81.3		6.79	18.9
		62	84.8		7.78	23.5
		63.3	81.3		6.96	17.4
		53.7	78.9		5.99	17.8
		62.3	77.4		7.31	17
		66.7	77.1		7.47	15.2
		60.1	78.8		6.5	16.4
			78.9			17.1
c		Glc				Glc Frc
	m + 1	0.62745	0.642317	0.645902		62.4686	62.2903	61.5033
	m + 6	95.5602	95.5509	95.7603		35.3588	35.5098	36.0641
d
		Glc				Glc Frc
	0	2	2	2		2	2	2	mM
	6	1.99522	1.92678	2.18935		1.67532	1.50815	1.84927
	12	2.01168	2.24016	2.21799		1.74685	1.38894
	24	1.83614	1.85841	1.89714		1.728	0.92503	1.59919
e
f
	TNF	Glc						Glc Frc
	Vehicle	58.8	55.1	61.4	44	50.8		61.3	63.3	62	65.6	57.2	54.7
	CB-839	55	45.5	71.1	64.3	48.5		62	33.4	38	66.7	49.6	66.3
	TNFIL1B	Glc						Glc Frc
	Vehicle	11.2	14.5	6.57	7.13	5.21		22.6	17.2	16.6	17.6	15.7
	CB-839	3.97	11.1	6.36	2.57	6.16		6.64	2.43	2.73	7.58	3.72
	TNFIL12	Glc						Glc Frc
	Vehicle	12.6	12.8	20.3	6.41	7.24		7.2	17.1	18.6	18.2	28.5	12.5	13.9
	CB-839	3.88	2.55	2.67	21.2	4.17		9.67	3.88	2.55	2.67	21.2	4.17	9.67
g
	TNF	Glc						Glc Frc
	Vehicle	58.8	55.1	61.4	44	50.8		44.2	61.3	63.3	62	65.6	57.2	54.7
	Rapamycin	38.3	30.8	33.1	26.3	19.3		28.7	37	34	26	33.7	32.3	40.2
	TNFIL1B	Glc						Glc Frc
	Vehicle	14	11.2	14.5	6.57	7.13		5.21	22.6	17.2	16.6	17.6	15.7	15.1
	Rapamycin	6.46	4.86	4.77	3.03	1.68		3.45	5.12	4.99	3.24	5.67	4.78	5.66
	TNFIL12	Glc						Glc Frc
	Vehicle	12.6	12.8	20.3	6.41	7.24		7.2	17.1	18.6	18.2	28.5	12.5	13.9
	Rapamycin	3.29	2.66	1.67	0.97	0.54		1.07	1.82	4.1	0.43	4.11	4.92	3.95
i	IL-1B				IL-6			TNF
		10% Glc	10% Glc/Frc		10% Glc	10% Glc/Frc		10% Glc	10% Glc/Frc
		136.727	393.727		33.6097	23.2014		174.532	218.45
		260.8	454.091		23.0542	32.4042		321.716	319.005
		283.682	297.576		29.6167	32.9458		361.04	329.336
		124.818	230.636		20.075	48.3625		137.133	110.607
		128.121	273.039		17.5903	33.2		195.082	461.123
		205.227	272.448		30.9819	19.6319		190.39	332.728
		232.485	316.485		26.1083	33.8431		218.277	227.674
		156.636			18.1333			234.36

## Sheet: Supplementary Figure 1
a	Lactate
		Glc	Frc
		3877.24	2286.67
		4633.2	2500.78
		2212.39	1294.75
		7303.09	2395.91
		3256.74	1159.29
b	GLUT5
		Glc	Frc
		1.23718	0.993838
		0.455782	0.596495
		0.601935	0.982317
c	Lactate
			13C					12C
		Glc	77.6541	72.2762	80.4267	66.7847		22.3459	27.7238	19.5733	33.2153
		Frc	77.7615	61.1291	73.362	51.0684		22.2385	38.8709	26.638	48.9316
d	Citrate
			13C				12C
		Glc	21.3129	21.8296	39.9938	42.4188		78.6871	78.1704	60.0062	57.5812
		Frc	45.4081	32.6486	56.1613	51.9326		54.5919	67.3514	43.8387	48.0674
	Succinate
		Glc	14.4992	9.32506	13.6628	10.1419		85.5008	90.6749	86.3372	89.8581
		Frc	22.3438	13.0052	19.273	15.1789		77.6562	86.9948	80.727	84.8211
	Fumarate
		Glc	7.00743	4.73653	7.47817	5.99964		92.9926	95.2635	92.5218	94.0004
		Frc	13.986	9.38115	12.9964	13.5968		86.014	90.6188	87.0036	86.4032
	Malate
		Glc	16.0747	9.60755	18.295	8.32007		83.9253	90.3925	81.705	91.6799
		Frc	26.0746	18.3722	24.4751	19.8877		73.9254	81.6278	75.5249	80.1123
e	Glutamate
			13C				12C
		Glc	12.8692	9.47731	19.0049	17.2681		87.1308	90.5227	80.9951	82.7319
		Frc	29.094	19.5667	32.7418	26.386		70.906	80.4333	67.2582	73.614
	Asparatate
		Glc	5.37263	7.61188	8.41653	3.20598		94.6274	92.3881	91.5835	96.794
		Frc	16.2854	10.0157	15.5303	9.90469		83.7146	89.9843	84.4697	90.0953
	Alanine
		Glc	11.9697	7.4451	8.9418	5.25068		88.0303	92.5549	91.0582	94.7493
		Frc	15.06	7.39706	9.3666	7.24542		84.94	92.6029	90.6334	92.7546
f

## Sheet: Supplementary Figure 2
a	HLA-DR			CD80			CD86			CD62L			CCR5			CCR2
	Glc	Frc		Glc	Frc		Glc	Frc		Glc	Frc		Glc	Frc		Glc	Frc
	2303	1977		15087	10939		5178	3924		2274	2274		14983	17877		6578	7176
	1868	1568		12396	9745		6955	5317		2660	2446		13396	11737		5111	5201
	1659	1392		19198	18891		6250	6971		1829	1980		14054	11604		5066	4580
	2247	1881
c	See Figure 6 for blots
		Glc	Frc
		1.04929	1.35055		Densitometry values
		0.877347	0.782727
		0.816544	1.49775

## Sheet: Supplementary Figure 3
a	Glc	Frc
	113.696	97.8095
	-12.429	-32.3267
	71.1491	93.1215
	62.3829	29.9759
b	Glc	Frc
	160.912	206.674
	55.8506	86.4363
	154.423	221.944
	116.789	148.022
c	Glc	Frc
	4.80919	5.62673
	10.8211	12.4122
	5.0721	6.81943
	9.2929	9.31441
d	Glc	Frc
	30.8613	30.134
	26.5422	31.0668
	32.4167	36.1793
	27.2907	27.2475
e	Glc	Frc
	81.55	39.7
	65.61	34.98
	49.87	33.2
	79.25	33.28
f
		Basal					Max
	Glc	1076.97	631.659	446.132	993.879		1081.89	586.92	618.661	944.88
	Frc	389.558	328.7	347.487	311.222		550.72	342.541	568.342	364.502
g
		Basal					Max
	Glc	243.635	331.153	448.369	260.195		838.994	291.205	805.164	608.937
	Frc	591.651	611.093	699.233	623.958		1077.6	450.679	1157.21	771.787
h
i	Glc	Frc
	1	1.78253
	1	1.20934
	1	1.65355
	1	2.10537
	1	1.49616
j	IL-1B			IL-6			IL-10			TNF
	Glc	Frc		Glc	Frc		Glc	Frc		Glc	Frc
	0.660247	0.44639		0.664503	0.503506		0.916497	0.877085		0.720343	0.545796
	0.759681	0.61277		0.855999	0.71158		0.842358	0.793714		0.837928	0.73369
	0.779475	0.67016		0.943818	0.544388		0.950038	0.848981		1.01964	0.803089
	0.777925	0.890483		0.645426	0.646877		1.02906	0.932569		0.735519	0.80714

[truncated: 3 more sheets: Supplementary Figure 4, Supplementary Figure 5, Supplementary Figure 6]
